# Supplementary material for: Occurrence, Distribution Characteristics, Risk Assessment, and Climatic Drivers of Type B Trichothecenes and Their Transformation Products in Major Wheat-Producing Areas of China
Source: Toxins (Basel). 2026 Mar 21;18(3):150. doi: 10.3390/toxins18030150 (PMC13030218; doi:10.3390/toxins18030150)
Supplement: Supplementary file 1 [file toxins-18-00150-s001.zip]

Archive with 1 entries (1 files):
- toxins-4201027-supplementary.pdf
